# Supplementary material for: Chromosome-level assembly of the Glechoma longituba genome
Source: Front Plant Sci. 2025 Sep 25;16:1597825. doi: 10.3389/fpls.2025.1597825 (PMC12507912; doi:10.3389/fpls.2025.1597825)
Supplement: Supplementary file 2 [file Supplementaryfile2.xlsx]

## Sheet: Table S1
Table S1 Statistical analysis of sequencing data
Sequence types	number of reads	Total length (bp)	Coverage
DNA-Seq short read	329187900	49378185000	120.723	409020658	390.072	34.6805
Nanopore long read	6352114	50262846609	122.886	409020658
Hi-C short read	1198798024	179819703600	439.635	409020658
				268.733
				32786395	31.2675

## Sheet: Table S2
Table S2 Busco analysis results
Type	Number	Ratio
Complete BUSCOs (C)	1517	0.94
Complete and single-copy BUSCOs (S)	1307	0.81
Complete and duplicated BUSCOs (D)	210	0.13
Fragmented BUSCOs (F)	40	0.025
Missing BUSCOs (M)	57	0.035
Total BUSCO groups searched	1614	1

## Sheet: Table S3
Table S3 Gene Structure Statistics
Features	Number
Number of genes	31566
Number of protein-coding gene	28437
Mean cds length (bp)	1032.42
Mean exon length (bp)	243.93
Mean intron length (bp)	364.97
Mean exons per gene	4.24

## Sheet: Table S4
Table S4 Sources of the 11 plant sequences used in phylogenetic tree construction
	Species	Data sources
1	Oryza sativa	CNGB GWHBQCV00000000
2	Amborella trichopoda	NCBI GCF_000471905.2
3	Arabidopsis thaliana	NCBI GCF_000001735.4
4	Coffea canephora	NCBI GCA_900059795.1
5	Vitis vinifera	NCBI GCF_000003745.3
6	Salvia_miltiorrhiza	NCBI GCF_028751815.1
7	Glechoma longituba	This work
8	Leonurus_japonicus	CNGB GWHBQCV00000000
9	Tectona grandis	GigaDB http://gigadb.org/dataset/100550
10	Theobroma cacao	NCBI GCF_000208745.1
11	Solanum lycopersicum	NCBI GCF_000188115.5
